# Supplementary material for: Tailoring Pore Size and Surface Charge of Polyamide Reverse Osmosis Membranes via Alkaline Post-Treatment for Brackish Water Desalination
Source: Polymers (Basel). 2026 Apr 19;18(8):995. doi: 10.3390/polym18080995 (PMC13120458; doi:10.3390/polym18080995)
Supplement: Supplementary file 1 [file polymers-18-00995-s001.zip]

Archive with 1 entries (1 files):
- polymers-4223650-supplementary.pdf
